# Supplementary material for: Insights into Selenium-Modulated Amino Acids and Carbohydrates as Osmolytes Linked to Photosynthetic Efficiency in Drought-Stressed Edamame
Source: Plants (Basel). 2026 Jun 24;15(13):1943. doi: 10.3390/plants15131943 (PMC13363813; doi:10.3390/plants15131943)
Supplement: Supplementary file 1 [file plants-15-01943-s001.zip]

Archive with 1 entries (1 files):
- plants-4353357-supplementary.pdf
